# Supplementary material for: First Report of Bartonella spp. in Marsupials from Brazil, with a Description of Bartonella harrusi sp. nov. and a New Proposal for the Taxonomic Reclassification of Species of the Genus Bartonella
Source: Microorganisms. 2022 Aug 9;10(8):1609. doi: 10.3390/microorganisms10081609 (PMC9414547; doi:10.3390/microorganisms10081609)
Supplement: Supplementary file 1 [file microorganisms-10-01609-s001.zip]

Archive with 6 entries (6 files):
- Figure S1.tif
- Figure S2.tiff
- Figure S3.tiff
- Figure S4.tiff
- Figure S5.tiff
- Table S1.pdf
